# Supplementary material for: Epidemiology and Clinical Manifestation of West Nile Virus Infections of Equines in Hungary, 2007–2020
Source: Viruses. 2022 Nov 18;14(11):2551. doi: 10.3390/v14112551 (PMC9694158; doi:10.3390/v14112551)
Supplement: Supplementary file 1 [file viruses-14-02551-s001.zip]

Archive with 1 entries (1 files):
- viruses-1975301-supplementary.pdf
